# Supplementary material for: Loss of Foxd4 Impacts Neurulation and Cranial Neural Crest Specification During Early Head Development
Source: Front Cell Dev Biol. 2022 Feb 1;9:777652. doi: 10.3389/fcell.2021.777652 (PMC8843869; doi:10.3389/fcell.2021.777652)
Supplement: Supplementary file 2 [file DataSheet1.zip]

Archive with 9 entries (9 files):
- Supplementary Figure 1.jpg
- Supplementary Figure 2.jpg
- Supplementary Figure 3.jpg
- Supplementary Figure 4.jpg
- Supplementary Figure 5.jpg
- Supplementary Figure 6.jpg
- Supplementary Figure 7.jpg
- Supplementary Figure 8.jpg
- Supplementary Figure 9.jpg
